# Supplementary material for: New C15 Acetogenins from Two Species of Laurencia from the Aegean Sea
Source: Molecules. 2022 Mar 13;27(6):1866. doi: 10.3390/molecules27061866 (PMC8953645; doi:10.3390/molecules27061866)
Supplement: Supplementary file 1 [file molecules-27-01866-s001.zip]

Archive with 1 entries (1 files):
- molecules-1597847-supplementary.pdf
